# Supplementary material for: Non-Invasive Muscular Atrophy Causes Evaluation for Limb Fracture Based on Flexible Surface Electromyography System
Source: Sensors (Basel). 2022 Mar 30;22(7):2640. doi: 10.3390/s22072640 (PMC9003361; doi:10.3390/s22072640)
Supplement: Supplementary file 1 [file sensors-22-02640-s001.zip]

Archive with 1 entries (1 files):
- sensors-1620515-supplementary.pdf
